# Supplementary material for: Association of Diabetes with Greater Mid-Term Cognitive Decline After Carotid Surgery
Source: Biomedicines. 2025 Sep 7;13(9):2188. doi: 10.3390/biomedicines13092188 (PMC12467839; doi:10.3390/biomedicines13092188)
Supplement: Supplementary file 1 [file biomedicines-13-02188-s001.zip]

Archive with 1 entries (1 files):
- biomedicines-3815608-supplementary.pdf
